# Supplementary material for: Permeation Increases Biofilm Development in Nanofiltration Membranes Operated with Varying Feed Water Phosphorous Concentrations
Source: Membranes (Basel). 2022 Mar 18;12(3):335. doi: 10.3390/membranes12030335 (PMC8950030; doi:10.3390/membranes12030335)
Supplement: Supplementary file 1 [file membranes-12-00335-s001.zip]

Archive with 1 entries (1 files):
- membranes-1610034-supplementary.pdf
